# Supplementary material for: iCAVE: an open source tool for visualizing biomolecular networks in 3D, stereoscopic 3D and immersive 3D
Source: Gigascience. 2017 Jul 15;6(8):1–13. doi: 10.1093/gigascience/gix054 (PMC5554349; doi:10.1093/gigascience/gix054)
Supplement: Suppelment Materials [file gix054_Supp.zip]

Archive with 6 entries (6 files):
- iCAVE_installation_and_users_manual_May2017_Gigascience.pdf
- iCAVE_SupplementaryFiguresandTables_Jan2017.pdf
- Supplementary Video-1Gumus.avi
- Supplementary Video-2Gumus.avi
- Supplementary Video-3Gumus.avi
- Supplementary Video-4Gumus.avi
